# Supplementary material for: ER intrabody-mediated inhibition of interferon α secretion by mouse macrophages and dendritic cells
Source: PLoS One. 2019 Apr 16;14(4):e0215062. doi: 10.1371/journal.pone.0215062 (PMC6467385; doi:10.1371/journal.pone.0215062)
Supplement: S1 Table — (XLSX) [file pone.0215062.s003.xlsx]

## Sheet: Fig. 4
Intrabody	Dilution	IFNα4 (ng/ml)
αIFNα-ib	0.000976563	1.00614
αIFNα-ib	0.000976563	2.28233
αIFNα-ib	0.00195312	1.04914
αIFNα-ib	0.00195312	2.28983
αIFNα-ib	0.00390625	1.28914
αIFNα-ib	0.00390625	2.48733
αIFNα-ib	0.0078125	2.00614
αIFNα-ib	0.0078125	2.99733
αIFNα-ib	0.015625	3.73714
αIFNα-ib	0.015625	4.54983
αIFNα-ib	0.03125	8.06714
αIFNα-ib	0.03125	8.64483
αIFNα-ib	0.0625	19.0381
αIFNα-ib	0.0625	16.9898
αIFNα-ib	0.125	35.3651
αIFNα-ib	0.125	31.7998
αNCAM-ib	0.000976563	1.32014
αNCAM-ib	0.000976563	2.54483
αNCAM-ib	0.00195312	2.19014
αNCAM-ib	0.00195312	3.20233
αNCAM-ib	0.00390625	4.66714
αNCAM-ib	0.00390625	5.23233
αNCAM-ib	0.0078125	11.0381
αNCAM-ib	0.0078125	10.7773
αNCAM-ib	0.015625	24.5821
αNCAM-ib	0.015625	23.1748
αNCAM-ib	0.03125	49.6111
αNCAM-ib	0.03125	40.7448
αNCAM-ib	0.0625	69.3171
αNCAM-ib	0.0625	54.3298
αNCAM-ib	0.125	74.3841
αNCAM-ib	0.125	64.4523
pCMV-myc-ER	0.000976563	1.18914
pCMV-myc-ER	0.000976563	2.67233
pCMV-myc-ER	0.00195312	1.64614
pCMV-myc-ER	0.00195312	3.24483
pCMV-myc-ER	0.00390625	2.99114
pCMV-myc-ER	0.00390625	5.11733
pCMV-myc-ER	0.0078125	6.89114
pCMV-myc-ER	0.0078125	9.86233
pCMV-myc-ER	0.015625	17.3261
pCMV-myc-ER	0.015625	21.8948
pCMV-myc-ER	0.03125	37.1651
pCMV-myc-ER	0.03125	39.8473
pCMV-myc-ER	0.0625	62.5591
pCMV-myc-ER	0.0625	53.8498
pCMV-myc-ER	0.125	76.4321
pCMV-myc-ER	0.125	63.2398
αTLR9-ib	0.000976563	1.48414
αTLR9-ib	0.000976563	2.61733
αTLR9-ib	0.00195312	2.22214
αTLR9-ib	0.00195312	3.44733
αTLR9-ib	0.00390625	4.53414
αTLR9-ib	0.00390625	6.08483
αTLR9-ib	0.0078125	11.0431
αTLR9-ib	0.0078125	12.6173
αTLR9-ib	0.015625	26.9871
αTLR9-ib	0.015625	26.6448
αTLR9-ib	0.03125	49.7471
αTLR9-ib	0.03125	43.1173
αTLR9-ib	0.0625	69.9321
αTLR9-ib	0.0625	56.0548
αTLR9-ib	0.125	77.1341
αTLR9-ib	0.125	65.4023
αTLR2-ib	0.000976563	1.80314
αTLR2-ib	0.000976563	2.57733
αTLR2-ib	0.00195312	2.63614
αTLR2-ib	0.00195312	3.15483
αTLR2-ib	0.00390625	5.93714
αTLR2-ib	0.00390625	5.20483
αTLR2-ib	0.0078125	14.0841
αTLR2-ib	0.0078125	10.4523
αTLR2-ib	0.015625	33.3761
αTLR2-ib	0.015625	22.7648
αTLR2-ib	0.03125	55.8811
αTLR2-ib	0.03125	38.4798
αTLR2-ib	0.0625	70.6071
αTLR2-ib	0.0625	53.5423
αTLR2-ib	0.125	78.8801
αTLR2-ib	0.125	62.2898

## Sheet: Fig. 7
Neutralization	Cells	Cell ID	Luminescence (1000 x RLU)
No neutralization	RAW	RAW	401909
Neutralization of IFNα	RAW	RAW	432668
Neutralization of IFNβ	RAW	RAW	28041
Neutral. of IFNα and β	RAW	RAW	4983
No neutralization	RAW-eGFP	RAW sew	168134
Neutralization of IFNα	RAW-eGFP	RAW sew	180532
Neutralization of IFNβ	RAW-eGFP	RAW sew	9184
Neutral. of IFNα and β	RAW-eGFP	RAW sew	2056
No neutralization	RAW-αIFNα-ib-eGFP	RAW IB	134215
Neutralization of IFNα	RAW-αIFNα-ib-eGFP	RAW IB	145736
Neutralization of IFNβ	RAW-αIFNα-ib-eGFP	RAW IB	2300
Neutral. of IFNα and β	RAW-αIFNα-ib-eGFP	RAW IB	2011
No neutralization	RAW	RAW	982274
Neutralization of IFNα	RAW	RAW	896931
Neutralization of IFNβ	RAW	RAW	27315
Neutral. of IFNα and β	RAW	RAW	7207
No neutralization	RAW-eGFP	RAW sew	492645
Neutralization of IFNα	RAW-eGFP	RAW sew	397969
Neutralization of IFNβ	RAW-eGFP	RAW sew	13652
Neutral. of IFNα and β	RAW-eGFP	RAW sew	3161
No neutralization	RAW-αIFNα-ib-eGFP	RAW IB	86769
Neutralization of IFNα	RAW-αIFNα-ib-eGFP	RAW IB	81234
Neutralization of IFNβ	RAW-αIFNα-ib-eGFP	RAW IB	871
Neutral. of IFNα and β	RAW-αIFNα-ib-eGFP	RAW IB	786

## Sheet: Fig. 9
Stimulation	Cells	IFNα concentration [pg/mL]
Poly (I:C) stimulated	D1-wt	507.86
Non stimulated	D1-wt	53.9302
Poly (I:C) stimulated	D1-eGFP	779.162
Non stimulated	D1-eGFP	53.5835
Poly (I:C) stimulated	D1-αIFNα-ib-eGFP	63.7887
Non stimulated	D1-αIFNα-ib-eGFP	33.8926
Poly (I:C) stimulated	D1-wt	171.856
Non stimulated	D1-wt	123.64
Poly (I:C) stimulated	D1-eGFP	475.076
Non stimulated	D1-eGFP	123.975
Poly (I:C) stimulated	D1-αIFNα-ib-eGFP	61.199
Non stimulated	D1-αIFNα-ib-eGFP	81.9959
